# Supplementary material for: Vicinal stereocenters via asymmetric allylic alkylation and Cope rearrangement: a straightforward route to functionally and stereochemically rich heterocycles
Source: Chem Sci. 2023 Feb 14;14(10):2755–62. doi: 10.1039/d2sc07021a (PMC9993902; doi:10.1039/d2sc07021a)
Supplement: SC-014-D2SC07021A-s002 [file SC-014-D2SC07021A-s002.cif]

# Electronic Supplementary Material (ESI) for Chemical Science.
# This journal is © The Royal Society of Chemistry 2023

####################################################################### 
# 
# This file contains crystal structure data downloaded from the 
# Cambridge Structural Database (CSD) hosted by the Cambridge 
# Crystallographic Data Centre (CCDC).
# 
# Full information about CCDC data access policies and citation 
# guidelines are available at http://www.ccdc.cam.ac.uk/access/V1 
# 
# Audit and citation data items may have been added by the CCDC. 
# Please retain this information to preserve the provenance of 
# this file and to allow appropriate attribution of the data. 
# 
#######################################################################

data_hkl_a
_audit_block_doi                 10.5517/ccdc.csd.cc2cmsjb
_database_code_depnum_ccdc_archive 'CCDC 2193762'
loop_
_audit_author_name
_audit_author_address
'Khalil A Abboud'
;University of Florida
United States of America
;

_audit_update_record             
;
2022-07-30 deposited with the CCDC.	2023-02-13 downloaded from the CCDC.
;
_publcif_datablock.id            {e007c1c8-273a-4d2f-a8c1-4d929db8c2cb}

_audit_creation_method           SHELXL-2018/3
_shelx_SHELXL_version_number     2018/3
_chemical_name_systematic        ?
_chemical_name_common            ?
_chemical_melting_point          ?
_chemical_formula_moiety         ?
_chemical_formula_sum            'C27 H24 F3 N3 O2 S'
_chemical_formula_weight         511.55

loop_
_atom_type_symbol
_atom_type_description
_atom_type_scat_dispersion_real
_atom_type_scat_dispersion_imag
_atom_type_scat_source
C C 0.0033 0.0016 'International Tables Vol C Tables 4.2.6.8 and 6.1.1.4'
H H 0.0000 0.0000 'International Tables Vol C Tables 4.2.6.8 and 6.1.1.4'
F F 0.0171 0.0103 'International Tables Vol C Tables 4.2.6.8 and 6.1.1.4'
N N 0.0061 0.0033 'International Tables Vol C Tables 4.2.6.8 and 6.1.1.4'
O O 0.0106 0.0060 'International Tables Vol C Tables 4.2.6.8 and 6.1.1.4'
S S 0.1246 0.1234 'International Tables Vol C Tables 4.2.6.8 and 6.1.1.4'

_space_group_crystal_system      orthorhombic
_space_group_IT_number           19
_space_group_name_H-M_alt        'P 21 21 21'
_space_group_name_Hall           'P 2ac 2ab'

_shelx_space_group_comment       
; 
The symmetry employed for this shelxl refinement is uniquely defined 
by the following loop, which should always be used as a source of 
symmetry information in preference to the above space-group names. 
They are only intended as comments. 
;

loop_
_space_group_symop_operation_xyz
'x, y, z'
'-x+1/2, -y, z+1/2'
'-x, y+1/2, -z+1/2'
'x+1/2, -y+1/2, -z'

_cell_length_a                   7.4828(3)
_cell_length_b                   18.3087(7)
_cell_length_c                   18.4701(7)
_cell_angle_alpha                90
_cell_angle_beta                 90
_cell_angle_gamma                90
_cell_volume                     2530.41(17)
_cell_formula_units_Z            4
_cell_measurement_temperature    173(2)
_cell_measurement_reflns_used    9942
_cell_measurement_theta_min      2.21
_cell_measurement_theta_max      29.60

_exptl_crystal_description       needle
_exptl_crystal_colour            colourless

_exptl_crystal_density_meas      .

_exptl_crystal_density_method    ?
_exptl_crystal_density_diffrn    1.343
_exptl_crystal_F_000             1064

_exptl_transmission_factor_min   0.6706
_exptl_transmission_factor_max   0.7464

_exptl_crystal_size_max          0.352
_exptl_crystal_size_mid          0.198
_exptl_crystal_size_min          0.128
_exptl_absorpt_coefficient_mu    0.180
_shelx_estimated_absorpt_T_min   0.939
_shelx_estimated_absorpt_T_max   0.977

_exptl_absorpt_correction_type   multi-scan

_exptl_absorpt_correction_T_min  ?
_exptl_absorpt_correction_T_max  ?

_exptl_absorpt_process_details   
'Sheldrick, G. M., sadabs (2015). Acta Cryst. C71, 3-8.'

_diffrn_ambient_temperature      173(2)
_diffrn_radiation_wavelength     0.71073
_diffrn_radiation_type           MoK\a
_diffrn_source                   'micro source 3.0'
_diffrn_measurement_device_type  'D8 Venture with PHOTON III'
_diffrn_measurement_method       'phi and omega scans'
_diffrn_detector_area_resol_mean ?

_diffrn_reflns_number            43297
_diffrn_reflns_av_unetI/netI     0.0235
_diffrn_reflns_av_R_equivalents  0.0301
_diffrn_reflns_limit_h_min       -10
_diffrn_reflns_limit_h_max       6
_diffrn_reflns_limit_k_min       -27
_diffrn_reflns_limit_k_max       26
_diffrn_reflns_limit_l_min       -26
_diffrn_reflns_limit_l_max       27
_diffrn_reflns_theta_min         2.205
_diffrn_reflns_theta_max         32.461
_diffrn_reflns_theta_full        25.242
_diffrn_measured_fraction_theta_max 0.934
_diffrn_measured_fraction_theta_full 0.999
_diffrn_reflns_Laue_measured_fraction_max 0.934
_diffrn_reflns_Laue_measured_fraction_full 0.999
_diffrn_reflns_point_group_measured_fraction_max 0.911
_diffrn_reflns_point_group_measured_fraction_full 0.998
_reflns_number_total             8307
_reflns_number_gt                6880
_reflns_threshold_expression     'I > 2\s(I)'
_reflns_Friedel_coverage         0.747
_reflns_Friedel_fraction_max     0.882
_reflns_Friedel_fraction_full    0.997

_reflns_special_details          
; 
 Reflections were merged by SHELXL according to the crystal 
 class for the calculation of statistics and refinement. 
  
 _reflns_Friedel_fraction is defined as the number of unique 
 Friedel pairs measured divided by the number that would be 
 possible theoretically, ignoring centric projections and 
 systematic absences. 
;

_computing_data_collection       'Bruker APEX3 (Bruker, 2019)'
_computing_cell_refinement       'Bruker APEX3 (Bruker, 2019)'
_computing_data_reduction        'Bruker Apex3 SAINT (Bruker, 2019)'
_computing_structure_solution    'SHELXL2015, Sheldrick G. M. 2019'
_computing_structure_refinement  'SHELXL2015, Sheldrick G. M. 2019'
_computing_molecular_graphics    'XP in SHELXTL-plus, Bruker 2019'
_computing_publication_material  'SHELXL2015, Sheldrick, G. M. 2019'

_refine_special_details          
;
All H atoms were positioned geometrically ( C---H = 0.93/1.00 \%A) and   
allowed to ride with <i>U</i>~iso~(H)= 1.2/1.5<i>U</i>~eq~(C).
Methyl ones were allowed to rotate around the corresponding C---C.

 The molecule has three disordered groups; SO2, CN and the F atoms.  
Two parts are refined in each case with their site occupation parameters
 fixed after being fully refined.  
;

_refine_ls_structure_factor_coef Fsqd
_refine_ls_matrix_type           full
_refine_ls_weighting_scheme      calc
_refine_ls_weighting_details     
'w=1/[\s^2^(Fo^2^)+(0.0616P)^2^+0.1908P] where P=(Fo^2^+2Fc^2^)/3'

_atom_sites_solution_primary     direct
_atom_sites_solution_secondary   difmap

_atom_sites_solution_hydrogens   geom
_refine_ls_hydrogen_treatment    constr
_refine_ls_extinction_method     none
_refine_ls_extinction_coef       .
_refine_ls_abs_structure_details 
; 
 Flack x determined using 2685 quotients [(I+)-(I-)]/[(I+)+(I-)] 
 (Parsons, Flack and Wagner, Acta Cryst. B69 (2013) 249-259). 
;
_refine_ls_abs_structure_Flack   -0.004(15)
_chemical_absolute_configuration ad
_refine_ls_number_reflns         8307
_refine_ls_number_parameters     393
_refine_ls_number_restraints     804
_refine_ls_R_factor_all          0.0491
_refine_ls_R_factor_gt           0.0370
_refine_ls_wR_factor_ref         0.1096
_refine_ls_wR_factor_gt          0.1009
_refine_ls_goodness_of_fit_ref   1.043
_refine_ls_restrained_S_all      1.000
_refine_ls_shift/su_max          0.000
_refine_ls_shift/su_mean         0.000

loop_
_atom_site_label
_atom_site_type_symbol
_atom_site_fract_x
_atom_site_fract_y
_atom_site_fract_z
_atom_site_U_iso_or_equiv
_atom_site_adp_type
_atom_site_occupancy
_atom_site_site_symmetry_order
_atom_site_calc_flag
_atom_site_refinement_flags_posn
_atom_site_refinement_flags_adp
_atom_site_refinement_flags_occupancy
_atom_site_disorder_assembly
_atom_site_disorder_group
F1 F 0.782(3) 0.3303(13) 0.1471(11) 0.076(2) Uani 0.55 1 d D U P A 1
F2 F 0.451(3) 0.2854(7) 0.1204(9) 0.127(5) Uani 0.55 1 d D U P B 1
F3 F 0.1654(16) 0.3547(10) 0.1837(10) 0.118(5) Uani 0.55 1 d D U P C 1
F1' F 0.776(4) 0.3199(15) 0.1596(14) 0.093(5) Uani 0.45 1 d D U P A 2
F2' F 0.437(2) 0.2810(6) 0.1273(9) 0.084(3) Uani 0.45 1 d D U P B 2
F3' F 0.1676(19) 0.3702(12) 0.1663(12) 0.098(4) Uani 0.45 1 d D U P C 2
N1 N 0.42429(19) 0.50552(8) 0.44237(8) 0.0388(3) Uani 1 1 d D U . . .
C1 C 0.5034(3) 0.55357(10) 0.49832(11) 0.0441(4) Uani 1 1 d . U . . .
H1A H 0.411461 0.571294 0.533490 0.053 Uiso 1 1 calc R U . . .
C2 C 0.5871(3) 0.61641(9) 0.45584(12) 0.0459(4) Uani 1 1 d . U . . .
H2A H 0.492271 0.643570 0.429917 0.055 Uiso 1 1 calc R U . . .
H2B H 0.646139 0.650544 0.489843 0.055 Uiso 1 1 calc R U . . .
C3 C 0.7217(2) 0.58861(9) 0.40230(10) 0.0379(3) Uani 1 1 d . U . . .
C4 C 0.6792(2) 0.51895(8) 0.36152(9) 0.0356(3) Uani 1 1 d . U . . .
H4A H 0.794074 0.495754 0.346172 0.043 Uiso 1 1 calc R U . . .
C5 C 0.5800(2) 0.46571(9) 0.41265(9) 0.0356(3) Uani 1 1 d . U . . .
H5A H 0.541472 0.420690 0.386260 0.043 Uiso 1 1 calc R U . . .
C6 C 0.6923(2) 0.44632(10) 0.47983(10) 0.0409(4) Uani 1 1 d . U . . .
H6A H 0.659899 0.397378 0.498473 0.049 Uiso 1 1 calc R U . . .
H6B H 0.821416 0.446858 0.468188 0.049 Uiso 1 1 calc R U . . .
C7 C 0.6465(3) 0.50597(11) 0.53553(11) 0.0470(4) Uani 1 1 d . U . . .
H7A H 0.753600 0.535345 0.547482 0.056 Uiso 1 1 calc R U . . .
H7B H 0.599057 0.484061 0.580607 0.056 Uiso 1 1 calc R U . . .
C8 C 0.8753(3) 0.62551(11) 0.39148(12) 0.0456(4) Uani 1 1 d . U . . .
C9 C 0.927(3) 0.6832(7) 0.4289(12) 0.061(3) Uani 0.5 1 d D U P D 1
N2 N 0.973(2) 0.7371(8) 0.4522(11) 0.097(5) Uani 0.5 1 d D U P D 1
C10 C 1.003(2) 0.5972(12) 0.3322(11) 0.050(3) Uani 0.5 1 d D U P D 1
N3 N 1.101(3) 0.5790(12) 0.2885(11) 0.070(4) Uani 0.5 1 d D U P D 1
C9' C 0.905(2) 0.6991(6) 0.4298(10) 0.0489(19) Uani 0.5 1 d D U P D 2
N2' N 0.930(2) 0.7512(7) 0.4617(9) 0.071(2) Uani 0.5 1 d D U P D 2
C10' C 1.006(3) 0.6087(13) 0.3453(11) 0.047(2) Uani 0.5 1 d D U P D 2
N3' N 1.115(3) 0.5954(12) 0.3044(11) 0.066(3) Uani 0.5 1 d D U P D 2
C11 C 0.5647(2) 0.53511(10) 0.29218(10) 0.0397(3) Uani 1 1 d . U . . .
H11A H 0.445133 0.553031 0.308550 0.048 Uiso 1 1 calc R U . E 1
C12 C 0.53494(17) 0.46650(6) 0.24796(7) 0.0419(4) Uani 1 1 d G U . . .
C13 C 0.36077(14) 0.44500(9) 0.23277(9) 0.0580(5) Uani 1 1 d G U . . .
H13A H 0.263027 0.472281 0.251388 0.070 Uiso 1 1 calc R U . . .
C14 C 0.32960(17) 0.38360(10) 0.19035(10) 0.0739(8) Uani 1 1 d DG U . . .
C15 C 0.4726(2) 0.34369(8) 0.16312(9) 0.0704(7) Uani 1 1 d DG U . . .
C16 C 0.6468(2) 0.36518(8) 0.17830(9) 0.0603(6) Uani 1 1 d DG U . . .
C17 C 0.67795(14) 0.42659(8) 0.22072(8) 0.0501(4) Uani 1 1 d G U . . .
H17A H 0.796989 0.441274 0.231103 0.060 Uiso 1 1 calc R U . . .
C18 C 0.6455(3) 0.59331(11) 0.24422(11) 0.0481(4) Uani 1 1 d . U . F 1
H18A H 0.749861 0.580981 0.217619 0.058 Uiso 1 1 calc R U . F 1
C19 C 0.5821(4) 0.65924(13) 0.23674(15) 0.0609(6) Uani 1 1 d . U . F 1
H19A H 0.482649 0.672662 0.265831 0.073 Uiso 1 1 calc R U . F 1
C20 C 0.6549(5) 0.71539(17) 0.1855(2) 0.0856(10) Uani 1 1 d . U . F 1
H20A H 0.556535 0.737076 0.157839 0.128 Uiso 1 1 calc R U . F 1
H20B H 0.739417 0.692128 0.152131 0.128 Uiso 1 1 calc R U . F 1
H20C H 0.716449 0.753643 0.212979 0.128 Uiso 1 1 calc R U . F 1
C21 C 0.27154(17) 0.38933(5) 0.51443(5) 0.0384(3) Uani 1 1 d G U . . .
C22 C 0.2673(2) 0.39838(5) 0.58914(6) 0.0487(4) Uani 1 1 d G U . G .
H22A H 0.239972 0.444802 0.609267 0.058 Uiso 1 1 calc R U . . .
C23 C 0.3030(2) 0.33949(7) 0.63438(5) 0.0543(5) Uani 1 1 d G U . G .
H23A H 0.300117 0.345676 0.685436 0.065 Uiso 1 1 calc R U . . .
C24 C 0.3430(2) 0.27157(6) 0.60493(7) 0.0481(4) Uani 1 1 d G U . G .
C25 C 0.3472(2) 0.26253(5) 0.53023(7) 0.0510(5) Uani 1 1 d G U . G .
H25A H 0.374571 0.216101 0.510095 0.061 Uiso 1 1 calc R U . . .
C26 C 0.3115(2) 0.32141(6) 0.48498(5) 0.0483(4) Uani 1 1 d G U . G .
H26A H 0.314427 0.315226 0.433924 0.058 Uiso 1 1 calc R U . . .
C27 C 0.3764(4) 0.20628(15) 0.65415(18) 0.0717(7) Uani 1 1 d . U . . .
H27A H 0.472429 0.176174 0.633829 0.108 Uiso 1 1 calc R U . G .
H27B H 0.267034 0.177110 0.657959 0.108 Uiso 1 1 calc R U . . .
H27C H 0.411413 0.223516 0.702342 0.108 Uiso 1 1 calc R U . . .
S3 S 0.2370(5) 0.4599(2) 0.4552(2) 0.0583(11) Uani 0.5 1 d D U P G 1
O1 O 0.1212(11) 0.5119(6) 0.4869(8) 0.069(3) Uani 0.5 1 d D U P G 1
O2 O 0.194(2) 0.4263(8) 0.3876(7) 0.076(3) Uani 0.5 1 d D U P G 1
S3' S 0.2325(5) 0.4672(2) 0.45722(18) 0.0370(6) Uani 0.5 1 d D U P G 2
O1' O 0.1247(15) 0.5180(5) 0.4998(8) 0.058(2) Uani 0.5 1 d D U P G 2
O2' O 0.1704(17) 0.4400(7) 0.3890(5) 0.0472(13) Uani 0.5 1 d D U P G 2

loop_
_atom_site_aniso_label
_atom_site_aniso_U_11
_atom_site_aniso_U_22
_atom_site_aniso_U_33
_atom_site_aniso_U_23
_atom_site_aniso_U_13
_atom_site_aniso_U_12
F1 0.078(4) 0.081(5) 0.069(3) -0.021(3) 0.007(3) 0.016(3)
F2 0.148(10) 0.125(7) 0.107(6) -0.071(6) -0.009(6) -0.022(6)
F3 0.064(4) 0.162(12) 0.129(9) -0.068(7) 0.001(4) -0.047(6)
F1' 0.088(7) 0.085(8) 0.106(13) -0.043(8) -0.006(7) 0.025(6)
F2' 0.088(5) 0.068(4) 0.097(6) -0.027(4) -0.016(4) -0.017(4)
F3' 0.073(5) 0.109(5) 0.111(8) -0.029(5) -0.046(6) -0.014(4)
N1 0.0251(6) 0.0417(7) 0.0496(8) 0.0067(6) -0.0002(6) -0.0021(5)
C1 0.0361(9) 0.0470(9) 0.0493(10) -0.0009(7) 0.0029(8) -0.0010(7)
C2 0.0419(9) 0.0370(8) 0.0589(11) -0.0028(8) 0.0029(9) -0.0025(7)
C3 0.0307(8) 0.0358(7) 0.0471(8) 0.0065(6) -0.0054(7) -0.0024(6)
C4 0.0273(7) 0.0352(7) 0.0444(8) 0.0040(6) -0.0007(6) 0.0005(5)
C5 0.0280(7) 0.0348(6) 0.0441(8) 0.0041(6) -0.0027(6) -0.0023(6)
C6 0.0304(8) 0.0451(8) 0.0472(9) 0.0092(7) -0.0045(7) -0.0002(6)
C7 0.0424(10) 0.0533(9) 0.0453(9) 0.0040(8) -0.0050(8) -0.0065(8)
C8 0.0312(8) 0.0474(9) 0.0582(10) 0.0149(8) -0.0090(8) -0.0069(7)
C9 0.056(6) 0.037(5) 0.088(5) 0.017(4) -0.019(4) -0.012(4)
N2 0.101(10) 0.069(7) 0.121(8) -0.007(5) -0.008(7) -0.040(6)
C10 0.022(3) 0.056(6) 0.071(8) 0.023(5) 0.003(5) -0.002(3)
N3 0.043(5) 0.079(8) 0.087(9) 0.033(5) 0.022(6) 0.017(5)
C9' 0.042(4) 0.032(4) 0.073(4) 0.012(4) -0.020(3) -0.011(4)
N2' 0.073(6) 0.050(4) 0.089(5) -0.008(3) -0.024(5) -0.017(3)
C10' 0.035(3) 0.053(6) 0.055(5) 0.016(3) -0.008(3) -0.004(3)
N3' 0.041(3) 0.082(9) 0.074(6) 0.025(4) 0.006(3) 0.007(4)
C11 0.0337(8) 0.0418(8) 0.0436(8) 0.0068(7) -0.0022(7) 0.0020(7)
C12 0.0394(9) 0.0462(8) 0.0401(8) 0.0058(7) -0.0031(7) -0.0020(7)
C13 0.0417(11) 0.0748(14) 0.0576(12) -0.0085(10) -0.0090(9) -0.0033(10)
C14 0.0570(15) 0.0909(19) 0.0736(16) -0.0199(14) -0.0141(13) -0.0160(13)
C15 0.0819(19) 0.0700(15) 0.0592(14) -0.0164(12) -0.0100(13) -0.0106(13)
C16 0.0643(15) 0.0619(12) 0.0547(12) -0.0069(10) -0.0014(11) 0.0054(11)
C17 0.0463(11) 0.0550(10) 0.0491(10) 0.0017(8) -0.0002(9) -0.0014(8)
C18 0.0438(10) 0.0502(9) 0.0502(10) 0.0143(8) -0.0053(8) -0.0053(8)
C19 0.0503(12) 0.0566(12) 0.0756(15) 0.0232(11) -0.0018(11) 0.0015(9)
C20 0.075(2) 0.0750(17) 0.107(2) 0.0475(17) -0.0022(18) -0.0050(15)
C21 0.0287(8) 0.0439(8) 0.0426(8) 0.0040(6) 0.0022(7) -0.0059(6)
C22 0.0518(12) 0.0470(9) 0.0473(9) -0.0024(7) 0.0131(9) -0.0001(8)
C23 0.0616(14) 0.0621(11) 0.0391(9) 0.0044(8) 0.0065(9) -0.0045(10)
C24 0.0368(10) 0.0507(10) 0.0568(11) 0.0121(8) 0.0017(8) -0.0058(7)
C25 0.0517(11) 0.0396(8) 0.0616(11) -0.0027(8) 0.0093(10) -0.0059(8)
C26 0.0525(11) 0.0481(9) 0.0443(9) -0.0040(7) 0.0046(8) -0.0116(8)
C27 0.0616(15) 0.0637(13) 0.0900(18) 0.0318(13) 0.0009(14) -0.0041(12)
S3 0.0229(11) 0.0685(19) 0.083(2) 0.0317(13) -0.0116(12) -0.0134(11)
O1 0.015(2) 0.083(6) 0.108(6) 0.046(4) 0.008(3) 0.010(3)
O2 0.057(6) 0.095(7) 0.076(4) 0.033(4) -0.036(4) -0.038(5)
S3' 0.0278(11) 0.0386(6) 0.0447(10) 0.0081(6) 0.0007(8) 0.0006(6)
O1' 0.046(4) 0.043(2) 0.085(4) 0.004(3) 0.015(3) 0.007(2)
O2' 0.032(2) 0.058(3) 0.051(2) 0.0206(17) -0.0132(18) -0.0099(17)

_geom_special_details            
; 
 All esds (except the esd in the dihedral angle between two l.s. planes) 
 are estimated using the full covariance matrix.  The cell esds are taken 
 into account individually in the estimation of esds in distances, angles 
 and torsion angles; correlations between esds in cell parameters are only 
 used when they are defined by crystal symmetry.  An approximate (isotropic) 
 treatment of cell esds is used for estimating esds involving l.s. planes. 
;

loop_
_geom_bond_atom_site_label_1
_geom_bond_atom_site_label_2
_geom_bond_distance
_geom_bond_site_symmetry_2
_geom_bond_publ_flag
F1 C16 1.325(11) . ?
F2 C15 1.337(9) . ?
F3 C14 1.344(10) . ?
F1' C16 1.322(14) . ?
F2' C15 1.350(10) . ?
F3' C14 1.314(11) . ?
N1 C5 1.480(2) . ?
N1 C1 1.481(2) . ?
N1 S3' 1.621(4) . ?
N1 S3 1.649(4) . ?
C1 C2 1.527(3) . ?
C1 C7 1.543(3) . ?
C1 H1A 1.0000 . ?
C2 C3 1.500(3) . ?
C2 H2A 0.9900 . ?
C2 H2B 0.9900 . ?
C3 C8 1.348(3) . ?
C3 C4 1.515(2) . ?
C4 C5 1.547(2) . ?
C4 C11 1.569(2) . ?
C4 H4A 1.0000 . ?
C5 C6 1.540(2) . ?
C5 H5A 1.0000 . ?
C6 C7 1.539(3) . ?
C6 H6A 0.9900 . ?
C6 H6B 0.9900 . ?
C7 H7A 0.9900 . ?
C7 H7B 0.9900 . ?
C8 C9 1.321(15) . ?
C8 C10' 1.333(17) . ?
C8 C9' 1.537(11) . ?
C8 C10 1.545(14) . ?
C9 N2 1.131(12) . ?
C10 N3 1.137(12) . ?
C9' N2' 1.137(11) . ?
C10' N3' 1.140(13) . ?
C11 C18 1.512(3) . ?
C11 C12 1.515(2) . ?
C11 H11A 1.0000 . ?
C12 C13 1.3900 . ?
C12 C17 1.3900 . ?
C13 C14 1.3900 . ?
C13 H13A 0.9500 . ?
C14 C15 1.3900 . ?
C15 C16 1.3900 . ?
C16 C17 1.3900 . ?
C17 H17A 0.9500 . ?
C18 C19 1.304(3) . ?
C18 H18A 0.9500 . ?
C19 C20 1.500(3) . ?
C19 H19A 0.9500 . ?
C20 H20A 0.9800 . ?
C20 H20B 0.9800 . ?
C20 H20C 0.9800 . ?
C21 C22 1.3900 . ?
C21 C26 1.3900 . ?
C21 S3 1.712(5) . ?
C21 S3' 1.799(4) . ?
C22 C23 1.3900 . ?
C22 H22A 0.9500 . ?
C23 C24 1.3900 . ?
C23 H23A 0.9500 . ?
C24 C25 1.3900 . ?
C24 C27 1.523(2) . ?
C25 C26 1.3900 . ?
C25 H25A 0.9500 . ?
C26 H26A 0.9500 . ?
C27 H27A 0.9800 . ?
C27 H27B 0.9800 . ?
C27 H27C 0.9800 . ?
S3 O1 1.415(9) . ?
S3 O2 1.429(11) . ?
S3' O2' 1.432(10) . ?
S3' O1' 1.461(9) . ?

loop_
_geom_angle_atom_site_label_1
_geom_angle_atom_site_label_2
_geom_angle_atom_site_label_3
_geom_angle
_geom_angle_site_symmetry_1
_geom_angle_site_symmetry_3
_geom_angle_publ_flag
C5 N1 C1 103.71(13) . . ?
C5 N1 S3' 123.15(17) . . ?
C1 N1 S3' 119.53(16) . . ?
C5 N1 S3 118.22(19) . . ?
C1 N1 S3 122.70(19) . . ?
N1 C1 C2 104.66(15) . . ?
N1 C1 C7 104.64(15) . . ?
C2 C1 C7 111.69(16) . . ?
N1 C1 H1A 111.8 . . ?
C2 C1 H1A 111.8 . . ?
C7 C1 H1A 111.8 . . ?
C3 C2 C1 111.01(15) . . ?
C3 C2 H2A 109.4 . . ?
C1 C2 H2A 109.4 . . ?
C3 C2 H2B 109.4 . . ?
C1 C2 H2B 109.4 . . ?
H2A C2 H2B 108.0 . . ?
C8 C3 C2 119.99(17) . . ?
C8 C3 C4 121.82(18) . . ?
C2 C3 C4 118.18(15) . . ?
C3 C4 C5 109.13(14) . . ?
C3 C4 C11 111.21(13) . . ?
C5 C4 C11 110.81(14) . . ?
C3 C4 H4A 108.5 . . ?
C5 C4 H4A 108.5 . . ?
C11 C4 H4A 108.5 . . ?
N1 C5 C6 104.14(14) . . ?
N1 C5 C4 107.09(13) . . ?
C6 C5 C4 112.04(13) . . ?
N1 C5 H5A 111.1 . . ?
C6 C5 H5A 111.1 . . ?
C4 C5 H5A 111.1 . . ?
C7 C6 C5 104.69(14) . . ?
C7 C6 H6A 110.8 . . ?
C5 C6 H6A 110.8 . . ?
C7 C6 H6B 110.8 . . ?
C5 C6 H6B 110.8 . . ?
H6A C6 H6B 108.9 . . ?
C6 C7 C1 104.93(15) . . ?
C6 C7 H7A 110.8 . . ?
C1 C7 H7A 110.8 . . ?
C6 C7 H7B 110.8 . . ?
C1 C7 H7B 110.8 . . ?
H7A C7 H7B 108.8 . . ?
C9 C8 C3 125.0(11) . . ?
C10' C8 C3 127.2(9) . . ?
C10' C8 C9' 113.0(12) . . ?
C3 C8 C9' 119.6(8) . . ?
C9 C8 C10 117.2(13) . . ?
C3 C8 C10 117.8(8) . . ?
N2 C9 C8 171(2) . . ?
N3 C10 C8 177(2) . . ?
N2' C9' C8 176.0(17) . . ?
N3' C10' C8 178(3) . . ?
C18 C11 C12 109.11(15) . . ?
C18 C11 C4 113.15(15) . . ?
C12 C11 C4 111.36(13) . . ?
C18 C11 H11A 107.7 . . ?
C12 C11 H11A 107.7 . . ?
C4 C11 H11A 107.7 . . ?
C13 C12 C17 120.0 . . ?
C13 C12 C11 118.79(10) . . ?
C17 C12 C11 121.18(10) . . ?
C12 C13 C14 120.0 . . ?
C12 C13 H13A 120.0 . . ?
C14 C13 H13A 120.0 . . ?
F3' C14 C15 119.3(12) . . ?
F3 C14 C15 117.7(9) . . ?
F3' C14 C13 119.8(11) . . ?
F3 C14 C13 121.5(9) . . ?
C15 C14 C13 120.0 . . ?
F2 C15 C16 117.2(8) . . ?
F2' C15 C16 121.5(7) . . ?
F2 C15 C14 122.7(8) . . ?
F2' C15 C14 118.3(7) . . ?
C16 C15 C14 120.0 . . ?
F1' C16 C15 117.3(17) . . ?
F1 C16 C15 119.3(14) . . ?
F1' C16 C17 122.1(17) . . ?
F1 C16 C17 120.4(14) . . ?
C15 C16 C17 120.0 . . ?
C16 C17 C12 120.0 . . ?
C16 C17 H17A 120.0 . . ?
C12 C17 H17A 120.0 . . ?
C19 C18 C11 124.7(2) . . ?
C19 C18 H18A 117.7 . . ?
C11 C18 H18A 117.7 . . ?
C18 C19 C20 124.7(3) . . ?
C18 C19 H19A 117.7 . . ?
C20 C19 H19A 117.7 . . ?
C19 C20 H20A 109.5 . . ?
C19 C20 H20B 109.5 . . ?
H20A C20 H20B 109.5 . . ?
C19 C20 H20C 109.5 . . ?
H20A C20 H20C 109.5 . . ?
H20B C20 H20C 109.5 . . ?
C22 C21 C26 120.0 . . ?
C22 C21 S3 122.74(16) . . ?
C26 C21 S3 117.22(16) . . ?
C22 C21 S3' 119.01(12) . . ?
C26 C21 S3' 120.95(12) . . ?
C21 C22 C23 120.0 . . ?
C21 C22 H22A 120.0 . . ?
C23 C22 H22A 120.0 . . ?
C24 C23 C22 120.0 . . ?
C24 C23 H23A 120.0 . . ?
C22 C23 H23A 120.0 . . ?
C23 C24 C25 120.0 . . ?
C23 C24 C27 120.27(15) . . ?
C25 C24 C27 119.70(15) . . ?
C24 C25 C26 120.0 . . ?
C24 C25 H25A 120.0 . . ?
C26 C25 H25A 120.0 . . ?
C25 C26 C21 120.0 . . ?
C25 C26 H26A 120.0 . . ?
C21 C26 H26A 120.0 . . ?
C24 C27 H27A 109.5 . . ?
C24 C27 H27B 109.5 . . ?
H27A C27 H27B 109.5 . . ?
C24 C27 H27C 109.5 . . ?
H27A C27 H27C 109.5 . . ?
H27B C27 H27C 109.5 . . ?
O1 S3 O2 120.7(8) . . ?
O1 S3 N1 103.8(5) . . ?
O2 S3 N1 106.6(7) . . ?
O1 S3 C21 109.7(6) . . ?
O2 S3 C21 105.6(6) . . ?
N1 S3 C21 110.2(3) . . ?
O2' S3' O1' 121.1(8) . . ?
O2' S3' N1 106.8(6) . . ?
O1' S3' N1 107.8(5) . . ?
O2' S3' C21 107.1(5) . . ?
O1' S3' C21 106.1(6) . . ?
N1 S3' C21 107.4(2) . . ?

_refine_diff_density_max         0.303
_refine_diff_density_min         -0.146
_refine_diff_density_rms         0.035

_shelx_res_file                  
; 
TITL hkl_a.res in P2(1)2(1)2(1) 
    hkl_a.res 
    created by SHELXL-2018/3 at 15:29:04 on 15-Feb-2022 
REM Old TITL hkl in P2(1)2(1)2(1) 
REM SHELXT solution in P2(1)2(1)2(1): R1 0.175, Rweak 0.037, Alpha 0.007 
REM <I/s>   1.921 for   25 systematic absences,  Orientation as input 
REM Flack x   0.079 ( 0.013 ) from  2056 Parsons' quotients 
REM Formula found by SHELXT:  C28 N4 O3 S 
CELL  0.71073   7.4828  18.3087  18.4701   90.000   90.000   90.000 
ZERR    4.000   0.0003   0.0007   0.0007    0.000    0.000    0.000 
LATT -1 
SYMM 1/2-X, -Y, 1/2+Z 
SYMM -X, 1/2+Y, 1/2-Z 
SYMM 1/2+X, 1/2-Y, -Z 
SFAC C H F N O S 
UNIT 108 96 12 12 8 4 
TEMP -100.150 
SIZE 0.128 0.198 0.352 
acta 
  
L.S. 8 
BOND $H 
LIST 4 
FMAP 2 
PLAN 10 
simu 
rigu 
  
sadi c9 n2 c9' n2' c10 n3 c10' n3' 
sadi c14 f3 c14 f3' c15 f2 c15 f2' c16 f1 c16 f1' 
sadi n1 s3 n1 s3' 
sadi s3 o1 s3 o2 s3' o1' s3' o2' 
  
WGHT    0.061600    0.190800 
FVAR       0.62492 
PART   1 10.55 
F1    3    0.781559    0.330337    0.147135    10.55000    0.07807    0.08069 = 
         0.06873   -0.02096    0.00728    0.01577 
F2    3    0.451134    0.285359    0.120425    10.55000    0.14790    0.12486 = 
         0.10731   -0.07113   -0.00861   -0.02155 
F3    3    0.165353    0.354726    0.183720    10.55000    0.06439    0.16229 = 
         0.12874   -0.06771    0.00095   -0.04664 
PART   2 10.45 
F1'   3    0.776461    0.319942    0.159557    10.45000    0.08808    0.08537 = 
         0.10571   -0.04276   -0.00612    0.02537 
F2'   3    0.437449    0.281001    0.127321    10.45000    0.08788    0.06783 = 
         0.09725   -0.02716   -0.01627   -0.01663 
F3'   3    0.167588    0.370179    0.166319    10.45000    0.07337    0.10893 = 
         0.11084   -0.02883   -0.04619   -0.01411 
PART   0 
N1    4    0.424290    0.505516    0.442372    11.00000    0.02512    0.04171 = 
         0.04963    0.00673   -0.00021   -0.00214 
C1    1    0.503352    0.553571    0.498322    11.00000    0.03610    0.04696 = 
         0.04931   -0.00090    0.00287   -0.00099 
AFIX  13 
H1A   2    0.411461    0.571294    0.533490    11.00000   -1.20000 
AFIX   0 
C2    1    0.587105    0.616411    0.455840    11.00000    0.04189    0.03702 = 
         0.05887   -0.00277    0.00290   -0.00252 
AFIX  23 
H2A   2    0.492271    0.643570    0.429917    11.00000   -1.20000 
H2B   2    0.646139    0.650544    0.489843    11.00000   -1.20000 
AFIX   0 
C3    1    0.721694    0.588610    0.402299    11.00000    0.03067    0.03579 = 
         0.04709    0.00648   -0.00537   -0.00236 
C4    1    0.679173    0.518953    0.361521    11.00000    0.02730    0.03519 = 
         0.04442    0.00399   -0.00066    0.00049 
AFIX  13 
H4A   2    0.794074    0.495754    0.346172    11.00000   -1.20000 
AFIX   0 
C5    1    0.579975    0.465707    0.412655    11.00000    0.02796    0.03478 = 
         0.04409    0.00415   -0.00270   -0.00227 
AFIX  13 
H5A   2    0.541472    0.420690    0.386260    11.00000   -1.20000 
AFIX   0 
C6    1    0.692278    0.446317    0.479831    11.00000    0.03040    0.04505 = 
         0.04721    0.00920   -0.00452   -0.00018 
AFIX  23 
H6A   2    0.659899    0.397378    0.498473    11.00000   -1.20000 
H6B   2    0.821416    0.446858    0.468188    11.00000   -1.20000 
AFIX   0 
C7    1    0.646513    0.505968    0.535532    11.00000    0.04236    0.05331 = 
         0.04528    0.00395   -0.00504   -0.00650 
AFIX  23 
H7A   2    0.753600    0.535345    0.547482    11.00000   -1.20000 
H7B   2    0.599057    0.484061    0.580607    11.00000   -1.20000 
AFIX   0 
C8    1    0.875275    0.625508    0.391483    11.00000    0.03117    0.04739 = 
         0.05818    0.01492   -0.00903   -0.00687 
PART   1 
C9    1    0.926997    0.683230    0.428943    10.50000    0.05646    0.03722 = 
         0.08812    0.01679   -0.01942   -0.01239 
N2    4    0.973476    0.737111    0.452216    10.50000    0.10083    0.06896 = 
         0.12134   -0.00673   -0.00827   -0.04043 
C10   1    1.003450    0.597198    0.332249    10.50000    0.02230    0.05594 = 
         0.07105    0.02310    0.00330   -0.00195 
N3    4    1.100776    0.579004    0.288549    10.50000    0.04330    0.07918 = 
         0.08677    0.03325    0.02154    0.01709 
PART   2 
C9'   1    0.904893    0.699057    0.429822    10.50000    0.04197    0.03166 = 
         0.07318    0.01200   -0.01963   -0.01071 
N2'   4    0.930043    0.751204    0.461668    10.50000    0.07334    0.05032 = 
         0.08926   -0.00797   -0.02370   -0.01708 
C10'  1    1.005778    0.608728    0.345274    10.50000    0.03483    0.05252 = 
         0.05467    0.01564   -0.00788   -0.00386 
N3'   4    1.114945    0.595355    0.304351    10.50000    0.04061    0.08168 = 
         0.07445    0.02543    0.00648    0.00663 
PART   0 
C11   1    0.564728    0.535105    0.292178    11.00000    0.03366    0.04176 = 
         0.04355    0.00684   -0.00216    0.00195 
AFIX  13 
H11A  2    0.445133    0.553031    0.308550    11.00000   -1.20000 
AFIX  66 
C12   1    0.534939    0.466497    0.247960    11.00000    0.03944    0.04625 = 
         0.04005    0.00579   -0.00306   -0.00200 
C13   1    0.360767    0.445004    0.232774    11.00000    0.04167    0.07476 = 
         0.05761   -0.00853   -0.00903   -0.00326 
AFIX  43 
H13A  2    0.263027    0.472281    0.251388    11.00000   -1.20000 
AFIX  65 
C14   1    0.329602    0.383602    0.190354    11.00000    0.05704    0.09091 = 
         0.07363   -0.01992   -0.01407   -0.01597 
C15   1    0.472610    0.343692    0.163119    11.00000    0.08194    0.07004 = 
         0.05923   -0.01644   -0.00997   -0.01062 
C16   1    0.646783    0.365183    0.178304    11.00000    0.06432    0.06187 = 
         0.05471   -0.00689   -0.00142    0.00541 
C17   1    0.677949    0.426585    0.220725    11.00000    0.04627    0.05499 = 
         0.04914    0.00165   -0.00020   -0.00140 
AFIX  43 
H17A  2    0.796989    0.441274    0.231103    11.00000   -1.20000 
AFIX   0 
PART   1 
C18   1    0.645467    0.593308    0.244217    11.00000    0.04381    0.05018 = 
         0.05022    0.01430   -0.00528   -0.00525 
AFIX  43 
H18A  2    0.749861    0.580981    0.217619    11.00000   -1.20000 
AFIX   0 
C19   1    0.582065    0.659241    0.236740    11.00000    0.05033    0.05664 = 
         0.07564    0.02319   -0.00181    0.00152 
AFIX  43 
H19A  2    0.482649    0.672662    0.265831    11.00000   -1.20000 
AFIX   0 
C20   1    0.654933    0.715389    0.185479    11.00000    0.07527    0.07495 = 
         0.10663    0.04746   -0.00216   -0.00500 
AFIX 137 
H20A  2    0.556535    0.737076    0.157839    11.00000   -1.50000 
H20B  2    0.739417    0.692128    0.152131    11.00000   -1.50000 
H20C  2    0.716449    0.753643    0.212979    11.00000   -1.50000 
AFIX  66 
PART   0 
C21   1    0.271544    0.389335    0.514434    11.00000    0.02874    0.04386 = 
         0.04256    0.00400    0.00217   -0.00586 
C22   1    0.267294    0.398378    0.589135    11.00000    0.05183    0.04702 = 
         0.04735   -0.00237    0.01308   -0.00011 
AFIX  43 
H22A  2    0.239972    0.444802    0.609267    11.00000   -1.20000 
AFIX  65 
C23   1    0.303021    0.339495    0.634381    11.00000    0.06164    0.06213 = 
         0.03913    0.00436    0.00649   -0.00447 
AFIX  43 
H23A  2    0.300117    0.345676    0.685436    11.00000   -1.20000 
AFIX  65 
C24   1    0.342998    0.271569    0.604927    11.00000    0.03681    0.05074 = 
         0.05683    0.01210    0.00170   -0.00584 
C25   1    0.347249    0.262525    0.530226    11.00000    0.05174    0.03956 = 
         0.06162   -0.00269    0.00925   -0.00592 
AFIX  43 
H25A  2    0.374571    0.216101    0.510095    11.00000   -1.20000 
AFIX  65 
C26   1    0.311522    0.321407    0.484979    11.00000    0.05248    0.04810 = 
         0.04430   -0.00399    0.00463   -0.01156 
AFIX  43 
H26A  2    0.314427    0.315226    0.433924    11.00000   -1.20000 
AFIX   0 
C27   1    0.376449    0.206275    0.654149    11.00000    0.06155    0.06366 = 
         0.08997    0.03178    0.00093   -0.00406 
AFIX 137 
H27A  2    0.472429    0.176174    0.633829    11.00000   -1.50000 
H27B  2    0.267034    0.177110    0.657959    11.00000   -1.50000 
H27C  2    0.411413    0.223516    0.702342    11.00000   -1.50000 
AFIX   0 
PART   1 
S3    6    0.237006    0.459860    0.455231    10.50000    0.02287    0.06850 = 
         0.08346    0.03168   -0.01158   -0.01343 
O1    5    0.121167    0.511950    0.486880    10.50000    0.01509    0.08345 = 
         0.10763    0.04618    0.00843    0.01041 
O2    5    0.193586    0.426350    0.387601    10.50000    0.05710    0.09468 = 
         0.07605    0.03350   -0.03619   -0.03782 
PART   2 
S3'   6    0.232482    0.467224    0.457220    10.50000    0.02781    0.03860 = 
         0.04473    0.00813    0.00065    0.00065 
O1'   5    0.124683    0.517995    0.499844    10.50000    0.04621    0.04286 = 
         0.08549    0.00377    0.01495    0.00749 
O2'   5    0.170436    0.440016    0.388998    10.50000    0.03200    0.05829 = 
         0.05116    0.02063   -0.01317   -0.00991 
PART   0 
  
HKLF 4 
  
  
  
  
REM  hkl_a.res in P2(1)2(1)2(1) 
REM wR2 = 0.109613, GooF = S = 1.04266, Restrained GooF = 1.00026 for all data 
REM R1 = 0.036974 for 6880 Fo > 4sig(Fo) and 0.049096 for all 8307 data 
REM 393 parameters refined using 804 restraints 
  
END 
  
WGHT      0.0616      0.1901 
  
REM Highest difference peak  0.303,  deepest hole -0.146,  1-sigma level  0.035 
Q1    1   0.6241  0.6087  0.1878  11.00000  0.05    0.30 
Q2    1   0.3688  0.2979  0.5099  11.00000  0.05    0.21 
Q3    1   0.3240  0.3381  0.6195  11.00000  0.05    0.20 
Q4    1   0.6268  0.4959  0.3876  11.00000  0.05    0.20 
Q5    1   0.3777  0.2774  0.5639  11.00000  0.05    0.20 
Q6    1   0.3649  0.4014  0.1854  11.00000  0.05    0.20 
Q7    1   0.3816  0.3606  0.2067  11.00000  0.05    0.19 
Q8    1   0.2613  0.3874  0.5514  11.00000  0.05    0.18 
Q9    1   0.2890  0.3527  0.5008  11.00000  0.05    0.17 
Q10   1   0.8223  0.5961  0.4116  11.00000  0.05    0.17 
;
_shelx_res_checksum              27542

loop_
_publcif_info_exptl_table_extra_item
sin_theta_over_lambda_max

loop_
_publcif_info_exptl_table_header_item
?


_publcif_funding_html            
;
;
####################################################################### 
# 
# This file contains crystal structure data downloaded from the 
# Cambridge Structural Database (CSD) hosted by the Cambridge 
# Crystallographic Data Centre (CCDC).
# 
# Full information about CCDC data access policies and citation 
# guidelines are available at http://www.ccdc.cam.ac.uk/access/V1 
# 
# Audit and citation data items may have been added by the CCDC. 
# Please retain this information to preserve the provenance of 
# this file and to allow appropriate attribution of the data. 
# 
#######################################################################

data_lova3
_database_code_depnum_ccdc_archive 'CCDC 2193763'
loop_
_audit_author_name
_audit_author_address
'Khalil A Abboud'
;University of Florida
United States of America
;
_audit_update_record             
;
2022-07-30 deposited with the CCDC.	2023-02-13 downloaded from the CCDC.
;

_audit_creation_method           SHELXL-2018/3
_shelx_SHELXL_version_number     2018/3
_chemical_name_systematic        ?
_chemical_name_common            ?
_chemical_melting_point          ?
_chemical_formula_moiety         ?
_chemical_formula_sum            'C23 H24 Cl N O4 S'
_chemical_formula_weight         445.94

loop_
_atom_type_symbol
_atom_type_description
_atom_type_scat_dispersion_real
_atom_type_scat_dispersion_imag
_atom_type_scat_source
C C 0.0033 0.0016 'International Tables Vol C Tables 4.2.6.8 and 6.1.1.4'
H H 0.0000 0.0000 'International Tables Vol C Tables 4.2.6.8 and 6.1.1.4'
Cl Cl 0.1484 0.1585 'International Tables Vol C Tables 4.2.6.8 and 6.1.1.4'
N N 0.0061 0.0033 'International Tables Vol C Tables 4.2.6.8 and 6.1.1.4'
O O 0.0106 0.0060 'International Tables Vol C Tables 4.2.6.8 and 6.1.1.4'
S S 0.1246 0.1234 'International Tables Vol C Tables 4.2.6.8 and 6.1.1.4'

_space_group_crystal_system      monoclinic
_space_group_IT_number           4
_space_group_name_H-M_alt        'P 21'
_space_group_name_Hall           'P 2yb'

_shelx_space_group_comment       
; 
The symmetry employed for this shelxl refinement is uniquely defined 
by the following loop, which should always be used as a source of 
symmetry information in preference to the above space-group names. 
They are only intended as comments. 
;

loop_
_space_group_symop_operation_xyz
'x, y, z'
'-x, y+1/2, -z'

_cell_length_a                   11.1508(4)
_cell_length_b                   6.3344(2)
_cell_length_c                   15.0399(5)
_cell_angle_alpha                90
_cell_angle_beta                 99.4170(10)
_cell_angle_gamma                90
_cell_volume                     1048.01(6)
_cell_formula_units_Z            2
_cell_measurement_temperature    100(2)
_cell_measurement_reflns_used    8580
_cell_measurement_theta_min      2.48
_cell_measurement_theta_max      32.44

_exptl_crystal_description       plate
_exptl_crystal_colour            ?

_exptl_crystal_density_meas      .

_exptl_crystal_density_method    ?
_exptl_crystal_density_diffrn    1.413
_exptl_crystal_F_000             468

_exptl_transmission_factor_min   0.4626
_exptl_transmission_factor_max   0.5657

_exptl_crystal_size_max          ?
_exptl_crystal_size_mid          ?
_exptl_crystal_size_min          ?
_exptl_absorpt_coefficient_mu    0.313
_shelx_estimated_absorpt_T_min   ?
_shelx_estimated_absorpt_T_max   ?

_exptl_absorpt_correction_type   multi-scan

_exptl_absorpt_correction_T_min  ?
_exptl_absorpt_correction_T_max  ?

_exptl_absorpt_process_details   
'Sheldrick, G. M., sadabs (2015). Acta Cryst. C71, 3-8.'

_diffrn_ambient_temperature      100(2)
_diffrn_radiation_wavelength     0.71073
_diffrn_radiation_type           MoK\a
_diffrn_source                   'micro source 3.0'
_diffrn_measurement_device_type  'D8 Venture with PHOTON III'
_diffrn_measurement_method       'phi and omega scans'
_diffrn_detector_area_resol_mean ?

_diffrn_reflns_number            22288
_diffrn_reflns_av_unetI/netI     0.0473
_diffrn_reflns_av_R_equivalents  0.0447
_diffrn_reflns_limit_h_min       -16
_diffrn_reflns_limit_h_max       16
_diffrn_reflns_limit_k_min       -9
_diffrn_reflns_limit_k_max       9
_diffrn_reflns_limit_l_min       -22
_diffrn_reflns_limit_l_max       21
_diffrn_reflns_theta_min         1.851
_diffrn_reflns_theta_max         32.747
_diffrn_reflns_theta_full        25.242
_diffrn_measured_fraction_theta_max 0.918
_diffrn_measured_fraction_theta_full 0.999
_diffrn_reflns_Laue_measured_fraction_max 0.918
_diffrn_reflns_Laue_measured_fraction_full 0.999
_diffrn_reflns_point_group_measured_fraction_max 0.879
_diffrn_reflns_point_group_measured_fraction_full 0.999
_reflns_number_total             6791
_reflns_number_gt                6055
_reflns_threshold_expression     'I > 2\s(I)'
_reflns_Friedel_coverage         0.778
_reflns_Friedel_fraction_max     0.834
_reflns_Friedel_fraction_full    0.999

_reflns_special_details          
; 
 Reflections were merged by SHELXL according to the crystal 
 class for the calculation of statistics and refinement. 
  
 _reflns_Friedel_fraction is defined as the number of unique 
 Friedel pairs measured divided by the number that would be 
 possible theoretically, ignoring centric projections and 
 systematic absences. 
;

_computing_data_collection       'Bruker APEX3 (Bruker, 2019)'
_computing_cell_refinement       'Bruker APEX3 (Bruker, 2019)'
_computing_data_reduction        'Bruker Apex3 SAINT (Bruker, 2019)'
_computing_structure_solution    'SHELXL2015, Sheldrick G. M. 2019'
_computing_structure_refinement  'SHELXL2015, Sheldrick G. M. 2019'
_computing_molecular_graphics    'XP in SHELXTL-plus, Bruker 2019'
_computing_publication_material  'SHELXL2015, Sheldrick, G. M. 2019'

_refine_special_details          
;
All H atoms were positioned geometrically ( C---H = 0.93/1.00 \%A) and   
allowed to ride with <i>U</i>~iso~(H)= 1.2/1.5<i>U</i>~eq~(C).
Methyl ones were allowed to rotate around the corresponding C---C.

The stereochemistry is decided by anomalous dispersion and the value of the Flack x parameter; 0.01(2).
;

_refine_ls_structure_factor_coef Fsqd
_refine_ls_matrix_type           full
_refine_ls_weighting_scheme      calc
_refine_ls_weighting_details     
'w=1/[\s^2^(Fo^2^)+(0.0389P)^2^+0.1045P] where P=(Fo^2^+2Fc^2^)/3'

_atom_sites_solution_primary     direct
_atom_sites_solution_secondary   difmap

_atom_sites_solution_hydrogens   geom
_refine_ls_hydrogen_treatment    constr
_refine_ls_extinction_method     none
_refine_ls_extinction_coef       .
_refine_ls_abs_structure_details 
; 
 Flack x determined using 2424 quotients [(I+)-(I-)]/[(I+)+(I-)] 
 (Parsons, Flack and Wagner, Acta Cryst. B69 (2013) 249-259). 
;
_refine_ls_abs_structure_Flack   0.01(2)
_chemical_absolute_configuration ad
_refine_ls_number_reflns         6791
_refine_ls_number_parameters     248
_refine_ls_number_restraints     1
_refine_ls_R_factor_all          0.0426
_refine_ls_R_factor_gt           0.0345
_refine_ls_wR_factor_ref         0.0849
_refine_ls_wR_factor_gt          0.0818
_refine_ls_goodness_of_fit_ref   1.074
_refine_ls_restrained_S_all      1.073
_refine_ls_shift/su_max          0.001
_refine_ls_shift/su_mean         0.000

loop_
_atom_site_label
_atom_site_type_symbol
_atom_site_fract_x
_atom_site_fract_y
_atom_site_fract_z
_atom_site_U_iso_or_equiv
_atom_site_adp_type
_atom_site_occupancy
_atom_site_site_symmetry_order
_atom_site_calc_flag
_atom_site_refinement_flags_posn
_atom_site_refinement_flags_adp
_atom_site_refinement_flags_occupancy
_atom_site_disorder_assembly
_atom_site_disorder_group
Cl1 Cl 0.27565(5) 0.42431(12) -0.06044(3) 0.03620(16) Uani 1 1 d . . . . .
S3 S 0.94500(4) 0.18958(7) 0.29942(3) 0.01557(10) Uani 1 1 d . . . . .
O1 O 1.03853(13) 0.1106(2) 0.36854(10) 0.0211(3) Uani 1 1 d . . . . .
O2 O 0.88332(13) 0.0514(2) 0.23125(9) 0.0210(3) Uani 1 1 d . . . . .
O3 O 0.47035(13) 0.1267(3) 0.46518(9) 0.0229(3) Uani 1 1 d . . . . .
O4 O 0.60581(13) 0.1637(2) 0.58709(9) 0.0216(3) Uani 1 1 d . . . . .
N1 N 0.84033(14) 0.2860(3) 0.35164(10) 0.0151(3) Uani 1 1 d . . . . .
C1 C 0.86945(17) 0.4242(3) 0.43219(12) 0.0172(3) Uani 1 1 d . . . . .
H1 H 0.957153 0.412336 0.459587 0.021 Uiso 1 1 calc R U . . .
C2 C 0.78632(17) 0.3490(3) 0.49865(12) 0.0175(4) Uani 1 1 d . . . . .
H2A H 0.833256 0.258420 0.545570 0.021 Uiso 1 1 calc R U . . .
H2AB H 0.756150 0.472522 0.528728 0.021 Uiso 1 1 calc R U . . .
C3 C 0.67824(17) 0.2242(3) 0.44784(12) 0.0157(4) Uani 1 1 d . . . . .
H3 H 0.711906 0.084815 0.432677 0.019 Uiso 1 1 calc R U . . .
C4 C 0.62429(17) 0.3253(3) 0.35756(12) 0.0147(3) Uani 1 1 d . . . . .
H4 H 0.583533 0.460066 0.370216 0.018 Uiso 1 1 calc R U . . .
C5 C 0.72683(16) 0.3785(3) 0.30236(12) 0.0163(3) Uani 1 1 d . . . . .
H5 H 0.707718 0.323716 0.239275 0.020 Uiso 1 1 calc R U . . .
C6 C 0.75364(19) 0.6167(3) 0.30435(14) 0.0222(4) Uani 1 1 d . . . . .
H6A H 0.677971 0.699737 0.301950 0.027 Uiso 1 1 calc R U . . .
H6AB H 0.794303 0.658367 0.253248 0.027 Uiso 1 1 calc R U . . .
C7 C 0.8389(2) 0.6489(3) 0.39542(14) 0.0236(4) Uani 1 1 d . . . . .
H7A H 0.913714 0.724566 0.386518 0.028 Uiso 1 1 calc R U . . .
H7AB H 0.797640 0.731029 0.437575 0.028 Uiso 1 1 calc R U . . .
C8 C 0.58391(17) 0.1752(3) 0.50585(12) 0.0170(3) Uani 1 1 d . . . . .
C9 C 0.42752(17) 0.1556(3) 0.36905(12) 0.0196(4) Uani 1 1 d . . . . .
H9A H 0.377048 0.284942 0.360772 0.024 Uiso 1 1 calc R U . . .
H9AB H 0.374449 0.034990 0.346998 0.024 Uiso 1 1 calc R U . . .
C10 C 0.52707(16) 0.1739(3) 0.31054(12) 0.0171(3) Uani 1 1 d . . . . .
H10 H 0.564916 0.031766 0.306864 0.020 Uiso 1 1 calc R U . . .
C11 C 0.46927(12) 0.24073(19) 0.21586(6) 0.0183(4) Uani 1 1 d G . . . .
C12 C 0.46590(12) 0.10051(17) 0.14440(8) 0.0224(4) Uani 1 1 d G . . . .
H12 H 0.502865 -0.034463 0.154114 0.027 Uiso 1 1 calc R U . . .
C13 C 0.40844(13) 0.1578(2) 0.05873(7) 0.0268(5) Uani 1 1 d G . . . .
H13 H 0.406140 0.061936 0.009891 0.032 Uiso 1 1 calc R U . . .
C14 C 0.35436(12) 0.3553(2) 0.04451(6) 0.0258(5) Uani 1 1 d G . . . .
C15 C 0.35773(13) 0.49548(18) 0.11597(8) 0.0268(5) Uani 1 1 d G . . . .
H15 H 0.320767 0.630449 0.106253 0.032 Uiso 1 1 calc R U . . .
C16 C 0.41519(13) 0.43822(18) 0.20164(7) 0.0233(4) Uani 1 1 d G . . . .
H16 H 0.417491 0.534054 0.250477 0.028 Uiso 1 1 calc R U . . .
C17 C 1.00842(11) 0.39596(17) 0.24410(7) 0.0165(3) Uani 1 1 d G . . . .
C18 C 1.10287(11) 0.5147(2) 0.29116(6) 0.0190(4) Uani 1 1 d G . . . .
H18 H 1.138534 0.474769 0.350498 0.023 Uiso 1 1 calc R U . . .
C19 C 1.14512(10) 0.6919(2) 0.25140(8) 0.0206(4) Uani 1 1 d G . . . .
H19 H 1.209670 0.773122 0.283564 0.025 Uiso 1 1 calc R U . . .
C20 C 1.09293(12) 0.75041(18) 0.16458(8) 0.0200(4) Uani 1 1 d G . . . .
C21 C 0.99849(11) 0.6316(2) 0.11752(6) 0.0217(4) Uani 1 1 d G . . . .
H21 H 0.962819 0.671599 0.058187 0.026 Uiso 1 1 calc R U . . .
C22 C 0.95623(10) 0.45442(19) 0.15728(7) 0.0206(4) Uani 1 1 d G . . . .
H22 H 0.891682 0.373245 0.125120 0.025 Uiso 1 1 calc R U . . .
C23 C 1.1329(2) 0.9501(4) 0.12261(15) 0.0283(5) Uani 1 1 d . . . . .
H23A H 1.160567 0.915570 0.065779 0.042 Uiso 1 1 calc R U . . .
H23B H 1.199556 1.015562 0.163972 0.042 Uiso 1 1 calc R U . . .
H23C H 1.064325 1.048645 0.110899 0.042 Uiso 1 1 calc R U . . .

loop_
_atom_site_aniso_label
_atom_site_aniso_U_11
_atom_site_aniso_U_22
_atom_site_aniso_U_33
_atom_site_aniso_U_23
_atom_site_aniso_U_13
_atom_site_aniso_U_12
Cl1 0.0260(3) 0.0628(4) 0.0170(2) 0.0097(2) -0.00472(18) -0.0084(3)
S3 0.01558(19) 0.0154(2) 0.01514(19) -0.00040(16) 0.00074(14) 0.00163(17)
O1 0.0184(7) 0.0226(7) 0.0211(6) 0.0024(6) 0.0000(5) 0.0045(6)
O2 0.0243(7) 0.0190(7) 0.0192(6) -0.0049(5) 0.0021(5) -0.0012(6)
O3 0.0198(7) 0.0315(8) 0.0164(6) 0.0021(6) 0.0002(5) -0.0086(6)
O4 0.0245(7) 0.0240(8) 0.0156(6) 0.0020(6) 0.0010(5) -0.0047(6)
N1 0.0137(7) 0.0172(8) 0.0138(7) -0.0001(6) 0.0001(5) 0.0015(6)
C1 0.0166(8) 0.0185(9) 0.0157(7) -0.0030(7) 0.0003(6) -0.0016(7)
C2 0.0163(8) 0.0223(9) 0.0134(8) 0.0007(7) 0.0005(6) -0.0021(7)
C3 0.0156(8) 0.0160(10) 0.0148(7) 0.0016(6) 0.0002(6) 0.0000(6)
C4 0.0138(8) 0.0150(8) 0.0148(8) 0.0001(6) 0.0000(6) 0.0012(6)
C5 0.0139(8) 0.0197(9) 0.0150(8) 0.0043(6) 0.0017(6) 0.0019(7)
C6 0.0204(9) 0.0188(9) 0.0275(10) 0.0068(8) 0.0043(7) 0.0029(8)
C7 0.0318(10) 0.0149(10) 0.0248(9) -0.0004(7) 0.0062(8) -0.0004(8)
C8 0.0189(8) 0.0147(8) 0.0167(8) 0.0013(7) 0.0006(6) -0.0022(7)
C9 0.0175(8) 0.0243(11) 0.0156(8) 0.0002(7) -0.0018(6) -0.0040(7)
C10 0.0166(7) 0.0174(8) 0.0160(7) -0.0018(7) -0.0010(6) 0.0001(7)
C11 0.0136(8) 0.0251(10) 0.0153(8) -0.0011(7) 0.0000(6) -0.0011(7)
C12 0.0217(9) 0.0259(10) 0.0193(9) -0.0042(8) 0.0029(7) -0.0028(8)
C13 0.0251(9) 0.0390(13) 0.0156(8) -0.0055(8) 0.0012(7) -0.0065(9)
C14 0.0160(9) 0.0451(14) 0.0149(8) 0.0042(8) -0.0010(7) -0.0042(9)
C15 0.0244(10) 0.0347(12) 0.0198(9) 0.0046(8) -0.0010(8) 0.0074(9)
C16 0.0228(9) 0.0290(11) 0.0166(8) -0.0012(8) -0.0012(7) 0.0060(9)
C17 0.0167(8) 0.0181(9) 0.0145(7) 0.0002(7) 0.0022(6) 0.0014(7)
C18 0.0163(8) 0.0246(10) 0.0154(8) -0.0005(7) 0.0004(6) 0.0017(7)
C19 0.0184(8) 0.0235(9) 0.0196(8) -0.0010(8) 0.0019(6) -0.0022(9)
C20 0.0198(9) 0.0219(9) 0.0195(9) 0.0006(7) 0.0064(7) 0.0015(7)
C21 0.0214(9) 0.0267(11) 0.0162(8) 0.0032(7) 0.0003(7) 0.0020(8)
C22 0.0194(9) 0.0249(10) 0.0160(8) -0.0004(7) -0.0017(7) -0.0010(8)
C23 0.0305(11) 0.0280(12) 0.0276(10) 0.0055(9) 0.0087(9) -0.0004(9)

_geom_special_details            
; 
 All esds (except the esd in the dihedral angle between two l.s. planes) 
 are estimated using the full covariance matrix.  The cell esds are taken 
 into account individually in the estimation of esds in distances, angles 
 and torsion angles; correlations between esds in cell parameters are only 
 used when they are defined by crystal symmetry.  An approximate (isotropic) 
 treatment of cell esds is used for estimating esds involving l.s. planes. 
;

loop_
_geom_bond_atom_site_label_1
_geom_bond_atom_site_label_2
_geom_bond_distance
_geom_bond_site_symmetry_2
_geom_bond_publ_flag
Cl1 C14 1.7321 . ?
S3 O2 1.4352(14) . ?
S3 O1 1.4366(14) . ?
S3 N1 1.6284(17) . ?
S3 C17 1.7590(10) . ?
O3 C8 1.349(2) . ?
O3 C9 1.458(2) . ?
O4 C8 1.208(2) . ?
N1 C5 1.479(2) . ?
N1 C1 1.487(2) . ?
C1 C7 1.545(3) . ?
C1 C2 1.545(3) . ?
C1 H1 1.0000 . ?
C2 C3 1.536(2) . ?
C2 H2A 0.9900 . ?
C2 H2AB 0.9900 . ?
C3 C8 1.505(3) . ?
C3 C4 1.533(2) . ?
C3 H3 1.0000 . ?
C4 C10 1.531(3) . ?
C4 C5 1.556(3) . ?
C4 H4 1.0000 . ?
C5 C6 1.537(3) . ?
C5 H5 1.0000 . ?
C6 C7 1.548(3) . ?
C6 H6A 0.9900 . ?
C6 H6AB 0.9900 . ?
C7 H7A 0.9900 . ?
C7 H7AB 0.9900 . ?
C9 C10 1.530(3) . ?
C9 H9A 0.9900 . ?
C9 H9AB 0.9900 . ?
C10 C11 1.5238(19) . ?
C10 H10 1.0000 . ?
C11 C12 1.3900 . ?
C11 C16 1.3900 . ?
C12 C13 1.3900 . ?
C12 H12 0.9500 . ?
C13 C14 1.3900 . ?
C13 H13 0.9500 . ?
C14 C15 1.3900 . ?
C15 C16 1.3900 . ?
C15 H15 0.9500 . ?
C16 H16 0.9500 . ?
C17 C18 1.3900 . ?
C17 C22 1.3900 . ?
C18 C19 1.3900 . ?
C18 H18 0.9500 . ?
C19 C20 1.3900 . ?
C19 H19 0.9500 . ?
C20 C21 1.3900 . ?
C20 C23 1.513(2) . ?
C21 C22 1.3900 . ?
C21 H21 0.9500 . ?
C22 H22 0.9500 . ?
C23 H23A 0.9800 . ?
C23 H23B 0.9800 . ?
C23 H23C 0.9800 . ?

loop_
_geom_angle_atom_site_label_1
_geom_angle_atom_site_label_2
_geom_angle_atom_site_label_3
_geom_angle
_geom_angle_site_symmetry_1
_geom_angle_site_symmetry_3
_geom_angle_publ_flag
O2 S3 O1 120.73(9) . . ?
O2 S3 N1 106.01(8) . . ?
O1 S3 N1 105.92(8) . . ?
O2 S3 C17 107.35(8) . . ?
O1 S3 C17 107.49(8) . . ?
N1 S3 C17 108.95(8) . . ?
C8 O3 C9 123.51(15) . . ?
C5 N1 C1 103.28(14) . . ?
C5 N1 S3 121.94(12) . . ?
C1 N1 S3 122.38(12) . . ?
N1 C1 C7 104.17(15) . . ?
N1 C1 C2 105.75(15) . . ?
C7 C1 C2 113.28(17) . . ?
N1 C1 H1 111.1 . . ?
C7 C1 H1 111.1 . . ?
C2 C1 H1 111.1 . . ?
C3 C2 C1 109.98(14) . . ?
C3 C2 H2A 109.7 . . ?
C1 C2 H2A 109.7 . . ?
C3 C2 H2AB 109.7 . . ?
C1 C2 H2AB 109.7 . . ?
H2A C2 H2AB 108.2 . . ?
C8 C3 C4 112.93(15) . . ?
C8 C3 C2 112.56(15) . . ?
C4 C3 C2 112.82(15) . . ?
C8 C3 H3 105.9 . . ?
C4 C3 H3 105.9 . . ?
C2 C3 H3 105.9 . . ?
C10 C4 C3 107.05(15) . . ?
C10 C4 C5 114.58(15) . . ?
C3 C4 C5 110.31(14) . . ?
C10 C4 H4 108.2 . . ?
C3 C4 H4 108.2 . . ?
C5 C4 H4 108.2 . . ?
N1 C5 C6 103.38(15) . . ?
N1 C5 C4 106.85(14) . . ?
C6 C5 C4 111.09(16) . . ?
N1 C5 H5 111.7 . . ?
C6 C5 H5 111.7 . . ?
C4 C5 H5 111.7 . . ?
C5 C6 C7 103.65(15) . . ?
C5 C6 H6A 111.0 . . ?
C7 C6 H6A 111.0 . . ?
C5 C6 H6AB 111.0 . . ?
C7 C6 H6AB 111.0 . . ?
H6A C6 H6AB 109.0 . . ?
C1 C7 C6 105.25(15) . . ?
C1 C7 H7A 110.7 . . ?
C6 C7 H7A 110.7 . . ?
C1 C7 H7AB 110.7 . . ?
C6 C7 H7AB 110.7 . . ?
H7A C7 H7AB 108.8 . . ?
O4 C8 O3 117.67(17) . . ?
O4 C8 C3 123.64(17) . . ?
O3 C8 C3 118.52(15) . . ?
O3 C9 C10 115.42(15) . . ?
O3 C9 H9A 108.4 . . ?
C10 C9 H9A 108.4 . . ?
O3 C9 H9AB 108.4 . . ?
C10 C9 H9AB 108.4 . . ?
H9A C9 H9AB 107.5 . . ?
C11 C10 C9 108.84(14) . . ?
C11 C10 C4 114.65(15) . . ?
C9 C10 C4 107.90(15) . . ?
C11 C10 H10 108.4 . . ?
C9 C10 H10 108.4 . . ?
C4 C10 H10 108.4 . . ?
C12 C11 C16 120.0 . . ?
C12 C11 C10 119.93(11) . . ?
C16 C11 C10 120.01(11) . . ?
C11 C12 C13 120.0 . . ?
C11 C12 H12 120.0 . . ?
C13 C12 H12 120.0 . . ?
C14 C13 C12 120.0 . . ?
C14 C13 H13 120.0 . . ?
C12 C13 H13 120.0 . . ?
C15 C14 C13 120.0 . . ?
C15 C14 Cl1 119.26(8) . . ?
C13 C14 Cl1 120.65(8) . . ?
C14 C15 C16 120.0 . . ?
C14 C15 H15 120.0 . . ?
C16 C15 H15 120.0 . . ?
C15 C16 C11 120.0 . . ?
C15 C16 H16 120.0 . . ?
C11 C16 H16 120.0 . . ?
C18 C17 C22 120.0 . . ?
C18 C17 S3 119.42(7) . . ?
C22 C17 S3 120.23(7) . . ?
C19 C18 C17 120.0 . . ?
C19 C18 H18 120.0 . . ?
C17 C18 H18 120.0 . . ?
C18 C19 C20 120.0 . . ?
C18 C19 H19 120.0 . . ?
C20 C19 H19 120.0 . . ?
C21 C20 C19 120.0 . . ?
C21 C20 C23 119.36(12) . . ?
C19 C20 C23 120.54(12) . . ?
C20 C21 C22 120.0 . . ?
C20 C21 H21 120.0 . . ?
C22 C21 H21 120.0 . . ?
C21 C22 C17 120.0 . . ?
C21 C22 H22 120.0 . . ?
C17 C22 H22 120.0 . . ?
C20 C23 H23A 109.5 . . ?
C20 C23 H23B 109.5 . . ?
H23A C23 H23B 109.5 . . ?
C20 C23 H23C 109.5 . . ?
H23A C23 H23C 109.5 . . ?
H23B C23 H23C 109.5 . . ?

_refine_diff_density_max         0.386
_refine_diff_density_min         -0.313
_refine_diff_density_rms         0.054

_shelx_res_file                  
; 
TITL hkl_a.res in P2(1) 
    lova3.res 
    created by SHELXL-2018/3 at 15:50:34 on 20-Apr-2022 
REM Old TITL hkl in P2(1) 
REM SHELXT solution in P2(1): R1 0.091, Rweak 0.029, Alpha 0.003 
REM <I/s>   0.071 for    4 systematic absences,  Orientation as input 
REM Flack x =  0.062 ( 0.019 ) from  1824 Parsons' quotients 
REM Formula found by SHELXT:  C23 Cl2 N O4 
CELL  0.71073  11.1508   6.3344  15.0399   90.000   99.417   90.000 
ZERR    2.000   0.0004   0.0002   0.0005    0.000    0.001    0.000 
LATT -1 
SYMM -X, 1/2+Y, -Z 
SFAC C H CL N O S 
UNIT 46 48 2 2 8 2 
TEMP -173.150 
acta 
  
L.S. 8 
list 4 
BOND $H 
LIST 6 
FMAP 2 
PLAN 10 
  
WGHT    0.038900    0.104500 
FVAR       0.95676 
CL1   3    0.275651    0.424312   -0.060444    11.00000    0.02599    0.06284 = 
         0.01701    0.00970   -0.00472   -0.00840 
S3    6    0.944999    0.189576    0.299425    11.00000    0.01558    0.01541 = 
         0.01514   -0.00040    0.00074    0.00163 
O1    5    1.038532    0.110626    0.368544    11.00000    0.01843    0.02265 = 
         0.02114    0.00243   -0.00004    0.00454 
O2    5    0.883319    0.051376    0.231251    11.00000    0.02434    0.01902 = 
         0.01922   -0.00489    0.00214   -0.00119 
O3    5    0.470346    0.126701    0.465180    11.00000    0.01983    0.03153 = 
         0.01644    0.00210    0.00023   -0.00860 
O4    5    0.605808    0.163717    0.587095    11.00000    0.02454    0.02404 = 
         0.01556    0.00203    0.00103   -0.00466 
N1    4    0.840333    0.285970    0.351641    11.00000    0.01365    0.01718 = 
         0.01378   -0.00007    0.00012    0.00148 
C1    1    0.869447    0.424170    0.432190    11.00000    0.01662    0.01852 = 
         0.01572   -0.00297    0.00034   -0.00159 
AFIX  13 
H1    2    0.957153    0.412336    0.459587    11.00000   -1.20000 
AFIX   0 
C2    1    0.786321    0.348976    0.498648    11.00000    0.01627    0.02232 = 
         0.01338    0.00072    0.00047   -0.00212 
AFIX  23 
H2A   2    0.833256    0.258420    0.545570    11.00000   -1.20000 
H2AB  2    0.756150    0.472522    0.528728    11.00000   -1.20000 
AFIX   0 
C3    1    0.678238    0.224153    0.447841    11.00000    0.01558    0.01597 = 
         0.01483    0.00159    0.00025   -0.00003 
AFIX  13 
H3    2    0.711906    0.084815    0.432677    11.00000   -1.20000 
AFIX   0 
C4    1    0.624290    0.325282    0.357562    11.00000    0.01375    0.01496 = 
         0.01475    0.00013    0.00001    0.00119 
AFIX  13 
H4    2    0.583533    0.460066    0.370216    11.00000   -1.20000 
AFIX   0 
C5    1    0.726831    0.378530    0.302359    11.00000    0.01393    0.01972 = 
         0.01498    0.00428    0.00167    0.00191 
AFIX  13 
H5    2    0.707718    0.323716    0.239275    11.00000   -1.20000 
AFIX   0 
C6    1    0.753644    0.616688    0.304355    11.00000    0.02043    0.01878 = 
         0.02753    0.00680    0.00434    0.00287 
AFIX  23 
H6A   2    0.677971    0.699737    0.301950    11.00000   -1.20000 
H6AB  2    0.794303    0.658367    0.253248    11.00000   -1.20000 
AFIX   0 
C7    1    0.838909    0.648876    0.395417    11.00000    0.03179    0.01491 = 
         0.02477   -0.00039    0.00625   -0.00040 
AFIX  23 
H7A   2    0.913714    0.724566    0.386518    11.00000   -1.20000 
H7AB  2    0.797640    0.731029    0.437575    11.00000   -1.20000 
AFIX   0 
C8    1    0.583911    0.175192    0.505855    11.00000    0.01887    0.01475 = 
         0.01672    0.00127    0.00059   -0.00220 
C9    1    0.427518    0.155644    0.369054    11.00000    0.01747    0.02432 = 
         0.01563    0.00015   -0.00176   -0.00398 
AFIX  23 
H9A   2    0.377048    0.284942    0.360772    11.00000   -1.20000 
H9AB  2    0.374449    0.034990    0.346998    11.00000   -1.20000 
AFIX   0 
C10   1    0.527066    0.173949    0.310541    11.00000    0.01660    0.01744 = 
         0.01596   -0.00180   -0.00097    0.00014 
AFIX  13 
H10   2    0.564916    0.031766    0.306864    11.00000   -1.20000 
AFIX  66 
C11   1    0.469273    0.240729    0.215856    11.00000    0.01361    0.02508 = 
         0.01531   -0.00113    0.00001   -0.00105 
C12   1    0.465901    0.100508    0.144399    11.00000    0.02171    0.02595 = 
         0.01931   -0.00418    0.00289   -0.00285 
AFIX  43 
H12   2    0.502865   -0.034463    0.154114    11.00000   -1.20000 
AFIX  65 
C13   1    0.408445    0.157771    0.058728    11.00000    0.02510    0.03895 = 
         0.01556   -0.00552    0.00116   -0.00649 
AFIX  43 
H13   2    0.406140    0.061936    0.009891    11.00000   -1.20000 
AFIX  65 
C14   1    0.354360    0.355255    0.044513    11.00000    0.01604    0.04514 = 
         0.01492    0.00421   -0.00102   -0.00423 
C15   1    0.357732    0.495478    0.115969    11.00000    0.02442    0.03466 = 
         0.01984    0.00457   -0.00098    0.00738 
AFIX  43 
H15   2    0.320767    0.630449    0.106253    11.00000   -1.20000 
AFIX  65 
C16   1    0.415187    0.438218    0.201640    11.00000    0.02283    0.02902 = 
         0.01659   -0.00123   -0.00122    0.00595 
AFIX  43 
H16   2    0.417491    0.534054    0.250477    11.00000   -1.20000 
AFIX  66 
C17   1    1.008421    0.395955    0.244103    11.00000    0.01671    0.01809 = 
         0.01446    0.00018    0.00225    0.00145 
C18   1    1.102865    0.514723    0.291161    11.00000    0.01628    0.02463 = 
         0.01544   -0.00055    0.00042    0.00171 
AFIX  43 
H18   2    1.138534    0.474769    0.350498    11.00000   -1.20000 
AFIX  65 
C19   1    1.145121    0.691950    0.251402    11.00000    0.01839    0.02345 = 
         0.01962   -0.00102    0.00193   -0.00220 
AFIX  43 
H19   2    1.209670    0.773122    0.283564    11.00000   -1.20000 
AFIX  65 
C20   1    1.092932    0.750410    0.164583    11.00000    0.01984    0.02187 = 
         0.01947    0.00063    0.00641    0.00154 
C21   1    0.998487    0.631643    0.117524    11.00000    0.02145    0.02668 = 
         0.01617    0.00318    0.00028    0.00201 
AFIX  43 
H21   2    0.962819    0.671599    0.058187    11.00000   -1.20000 
AFIX  65 
C22   1    0.956231    0.454416    0.157283    11.00000    0.01939    0.02493 = 
         0.01603   -0.00040   -0.00167   -0.00103 
AFIX  43 
H22   2    0.891682    0.373245    0.125120    11.00000   -1.20000 
AFIX   0 
C23   1    1.132862    0.950138    0.122612    11.00000    0.03048    0.02802 = 
         0.02763    0.00548    0.00872   -0.00041 
AFIX 137 
H23A  2    1.160567    0.915570    0.065779    11.00000   -1.50000 
H23B  2    1.199556    1.015562    0.163972    11.00000   -1.50000 
H23C  2    1.064325    1.048645    0.110899    11.00000   -1.50000 
AFIX   0 
HKLF 4 
  
  
  
  
REM  hkl_a.res in P2(1) 
REM wR2 = 0.084950, GooF = S = 1.07355, Restrained GooF = 1.07347 for all data 
REM R1 = 0.034503 for 6055 Fo > 4sig(Fo) and 0.042603 for all 6791 data 
REM 248 parameters refined using 1 restraints 
  
END 
  
WGHT      0.0389      0.1044 
  
REM Highest difference peak  0.386,  deepest hole -0.313,  1-sigma level  0.054 
Q1    1   0.9979  0.4379  0.2525  11.00000  0.05    0.32 
Q2    1   1.0455  0.7019  0.1426  11.00000  0.05    0.31 
Q3    1   0.9950  0.3103  0.2731  11.00000  0.05    0.31 
Q4    1   1.0058  0.5879  0.1286  11.00000  0.05    0.30 
Q5    1   0.3463  0.3940  0.0698  11.00000  0.05    0.27 
Q6    1   0.3996  0.4709  0.1585  11.00000  0.05    0.27 
Q7    1   0.8343  0.3947  0.4616  11.00000  0.05    0.26 
Q8    1   0.3110  0.3231 -0.0702  11.00000  0.05    0.25 
Q9    1   0.4172  0.1381  0.0378  11.00000  0.05    0.24 
Q10   1   1.1083  0.6998  0.2090  11.00000  0.05    0.24 
;
_shelx_res_checksum              32398
